# Supplementary material for: The Role of Prognostic Clinical-Pathological, (Immuno-) Histological, and Molecular Parameters in Pseudomyxoma Peritonei Patients Undergoing Cytoreductive Surgery and Hyperthermic Intraperitoneal Chemotherapy: A Systematic Review and Meta-Analysis
Source: Cancers (Basel). 2026 Feb 28;18(5):795. doi: 10.3390/cancers18050795 (PMC12984246; doi:10.3390/cancers18050795)
Supplement: Supplementary file 1 [file cancers-18-00795-s001.zip]

Archive with 1 entries (1 files):
- cancers-4129777-supplementary.pdf
